# Supplementary material for: Stakeholder Perception of the Implementation of Genetic Risk Testing for Twelve Multifactorial Diseases
Source: Genes (Basel). 2023 Dec 28;15(1):49. doi: 10.3390/genes15010049 (PMC10815213; doi:10.3390/genes15010049)
Supplement: Supplementary file 1 [file genes-15-00049-s001.zip]

Archive with 6 entries (6 files):
- Figure_S1.pptx
- Figure_S2.pptx
- Figure_S3.pptx
- Table_S1.xlsx
- Table_S2.xlsx
- Table_S3.xlsx
