# Supplementary material for: Stakeholder Perception of the Implementation of Genetic Risk Testing for Twelve Multifactorial Diseases
Source: Genes (Basel). 2023 Dec 28;15(1):49. doi: 10.3390/genes15010049 (PMC10815213; doi:10.3390/genes15010049)
Supplement: Supplementary file 1 [file genes-15-00049-s001.zip › Table_S1.xlsx]

## Sheet: TS1
	Table S1. Participant characteristics (N = 506)
	Characteristic			Physician (n = 219)		Others (n = 287)
									Nurse (n = 112)			Pharmacist (n = 107)			Registered dietitian (n = 68)
				Number (%)		Number (%)	p-value (95% CI)		Number (%)	p-value (95% CI)		Number (%)	p-value (95% CI)		Number (%)	p-value (95% CI)
	Gender1)
		Female		68 (31.1)		199 (69.3)	< 0.001 (0.31 – 0.48)		100 (89.3)	< 0.001 (0.52 – 0.69)		45 (42.1)	< 0.05 (0.00 – 0.25)		54 (79.4)	< 0.001 (0.35 – 0.60)
		Male		146 (66.7)		78 (27.2)			7 (6.3)			58 (54.2)			13 (19.1)
		Do not wish to disclose		5 (2.3)		10 (3.5)			5 (4.5)			4 (3.7)			1 (1.5)
	Age2)
		20-29		16 (7.3)		58 (20.2)	< 0.001		24 (21.4)	< 0.001		18 (16.8)	< 0.001		16 (23.5)	< 0.01
		30-39		66 (30.1)		101 (35.2)			33 (29.5)			48 (44.9)			20 (29.4)
		40-49		76 (34.7)		82 (28.6)			39 (34.8)			24 (22.4)			19 (27.9)
		50-59		41 (18.7)		35 (12.2)			12 (10.7)			13 (12.1)			10 (14.7)
		60-69		19 (8.7)		11 (3.8)			4 (3.6)			4 (3.7)			3 (4.4)
		≥70		1 (0.5)		0 (0)			0 (0)			0 (0)			0 (0)
	Years of experience2)
		0-10		59 (26.9)		118 (41.1)	< 0.001		43 (38.4)	< 0.01		53 (49.5)	< 0.001		22 (32.4)	0.223
		11-20		72 (32.9)		93 (32.4)			41 (36.6)			26 (24.3)			26 (38.2)
		21-30		63 (28.8)		55 (19.2)			23 (20.5)			21 (19.6)			11 (16.2)
		31-40		21 (9.6)		19 (6.6)			3 (2.7)			7 (6.5)			9 (13.2)
		≥41		4 (1.8)		2 (0.7)			2 (1.8)			0 (0)			0 (0)
	Diseases related to their practice (multiple answers)1)
		Cancer		122 (55.7)		186 (64.8)	< 0.05 (-0.18 – 0)		71 (63.4)	0.221 (-0.19 – 0.04)		64 (59.8)	0.559 (-0.16 – 0.08)		51 (75)	< 0.01 (-0.33 – -0.06)
		Diabetes		47 (21.5)		148 (51.6)	< 0.001 (-0.38 – -0.22)		55 (49.1)	< 0.001 (-0.39 – -0.16)		29 (27.1)	0.321 (-0.16 – 0.05)		64 (94.1)	< 0.001 (-0.81 – -0.64)
		Hypertension		35 (16.0)		132 (46)	< 0.001 (-0.38 – -0.22)		48 (42.9)	< 0.001 (-0.38 – -0.16)		23 (21.5)	0.285 (-0.15 – 0.04)		61 (89.7)	< 0.001 (-0.83 – -0.64)
		Heart diseases		19 (8.7)		112 (39)	< 0.001 (-0.38 – -0.23)		37 (33.0)	< 0.001 (-0.35 – -0.14)		24 (22.4)	< 0.01 (-0.23 – -0.04)		51 (75)	< 0.001 (-0.78 – -0.54)
		Infectious diseases		45 (20.5)		75 (26.1)	0.175 (-0.13 – 0.02)		32 (28.6)	0.134 (-0.19 – 0.03)		30 (28.0)	0.171 (-0.18 – 0.03)		13 (19.1)	0.933 (-0.1 – 0.13)
		Cerebrovascular diseases		27 (12.3)		66 (23)	< 0.01 (-0.18 – -0.04)		25 (22.3)	< 0.05 (-0.2 – -0.01)		14 (13.1)	0.988 (-0.09 – 0.08)		27 (39.7)	< 0.001 (-0.41 – -0.14)
		Dementia		26 (11.9)		51 (17.8)	0.088 (-0.13 – 0.01)		25 (22.3)	< 0.05 (-0.2 – -0.01)		10 (9.3)	0.62 (-0.05 – 0.1)		16 (23.5)	< 0.05 (-0.24 – 0)
		Allergic diseases		23 (10.5)		50 (17.4)	< 0.05 (-0.13 – -0.01)		19 (17.0)	0.134 (-0.15 – 0.02)		12 (11.2)	0.996 (-0.09 – 0.07)		19 (27.9)	< 0.001 (-0.3 – -0.05)
		Depression		9 (4.1)		50 (17.4)	< 0.001 (-0.19 – -0.08)		25 (22.3)	< 0.001 (-0.27 – -0.09)		11 (10.3)	0.053 (-0.13 – 0.01)		14 (20.6)	< 0.001 (-0.27 – -0.06)
		Schizophrenia		8 (3.7)		42 (14.6)	< 0.001 (-0.16 – -0.06)		18 (16.1)	< 0.001 (-0.2 – -0.05)		10 (9.3)	0.064 (-0.12 – 0.01)		14 (20.6)	< 0.001 (-0.28 – -0.06)
		Autism spectrum		30 (13.7)		16 (5.6)	< 0.01 (0.03 – 0.14)		4 (3.6)	< 0.01 (0.04 – 0.17)		5 (4.7)	< 0.05 (0.02 – 0.16)		7 (10.3)	0.6 (-0.06 – 0.13)
		Aneurysm		6 (2.7)		26 (9.1)	< 0.01 (-0.11 – -0.02)		13 (11.6)	< 0.01 (-0.16 – -0.02)		4 (3.7)	0.882 (-0.06 – 0.04)		9 (13.2)	< 0.01 (-0.2 – -0.01)
		Not applicable		24 (11.0)		24 (8.4)	0.404 (-0.03 – 0.08)		7 (6.3)	0.233 (-0.02 – 0.12)		16 (15.0)	0.394 (-0.13 – 0.05)		1 (1.5)	< 0.05 (0.04 – 0.16)
	Statistical significance by proportion test1) and Wilcoxon rank sum test2) compared to physician. CI: confidence interval.
