# Supplementary material for: Stakeholder Perception of the Implementation of Genetic Risk Testing for Twelve Multifactorial Diseases
Source: Genes (Basel). 2023 Dec 28;15(1):49. doi: 10.3390/genes15010049 (PMC10815213; doi:10.3390/genes15010049)
Supplement: Supplementary file 1 [file genes-15-00049-s001.zip › Table_S2.xlsx]

## Sheet: TS2
	Table S2. Comparison of necessity of genetic testing between each pair of diseases
		Cancer	Diabetes	Heart diseases	Cerebrovascular diseases	Allergic diseases	Dementia	Aneurysm	Hypertension	Autism spectrum	Schizophrenia	Depression
	Diabetes	< 0.001	-	-	-	-	-	-	-	-	-	-
	Heart diseases	< 0.001	1	-	-	-	-	-	-	-	-	-
	Cerebrovascular diseases	< 0.001	1	1	-	-	-	-	-	-	-	-
	Allergic diseases	< 0.001	1	1	1	-	-	-	-	-	-	-
	Dementia	< 0.001	1	1	1	1	-	-	-	-	-	-
	Aneurysm	< 0.001	1	1	1	1	1	-	-	-	-	-
	Hypertension	< 0.001	0.19	0.32	0.69	1	1	1	-	-	-	-
	Autism spectrum	< 0.001	< 0.05	< 0.05	0.10	0.92	1	1	1	-	-	-
	Schizophrenia	< 0.001	< 0.01	< 0.01	< 0.01	0.10	1	0.44	1	1	-	-
	Depression	< 0.001	< 0.001	< 0.001	< 0.001	< 0.05	0.23	0.06	1	1	1	-
	Infectious diseases	< 0.001	< 0.001	< 0.001	< 0.001	< 0.001	< 0.001	< 0.001	< 0.001	< 0.001	< 0.001	< 0.001
	Statistical significance by the pairwise comparisons using the Wilcoxon rank sum test with Bonferroni correction compared 12 diseases.
