# Supplementary material for: Stakeholder Perception of the Implementation of Genetic Risk Testing for Twelve Multifactorial Diseases
Source: Genes (Basel). 2023 Dec 28;15(1):49. doi: 10.3390/genes15010049 (PMC10815213; doi:10.3390/genes15010049)
Supplement: Supplementary file 1 [file genes-15-00049-s001.zip › Table_S3.xlsx]

## Sheet: TS3
	Table S3. Comparison of appropriate age to perform genetic test between each pair of diseases
		Dementia	Aneurysm	Hypertension	Cerebrovascular diseases	Heart diseases	Cancer	Diabetes	Infectious diseases	Depression	Schizophrenia	Autism spectrum
	Aneurysm	1	-	-	-	-	-	-	-	-	-	-
	Hypertension	1	1	-	-	-	-	-	-	-	-	-
	Cerebrovascular diseases	1	1	1	-	-	-	-	-	-	-	-
	Heart diseases	1	1	1	1	-	-	-	-	-	-	-
	Cancer	< 0.05	0.10	0.32	0.44	1	-	-	-	-	-	-
	Diabetes	< 0.001	< 0.001	< 0.001	< 0.001	< 0.01	1	-	-	-	-	-
	Infectious diseases	< 0.001	< 0.001	< 0.001	< 0.001	< 0.001	< 0.001	< 0.01	-	-	-	-
	Depression	< 0.001	< 0.001	< 0.001	< 0.001	< 0.001	< 0.001	< 0.001	1	-	-	-
	Schizophrenia	< 0.001	< 0.001	< 0.001	< 0.001	< 0.001	< 0.001	< 0.001	0.18	0.26	-	-
	Autism spectrum	< 0.001	< 0.001	< 0.001	< 0.001	< 0.001	< 0.001	< 0.001	< 0.001	< 0.001	< 0.001	-
	Allergic diseases	< 0.001	< 0.001	< 0.001	< 0.001	< 0.001	< 0.001	< 0.001	< 0.001	< 0.001	< 0.001	1
	Statistical significance by the pairwise comparisons of proportions with Bonferroni correction between an age below 20 years and an age of 20 years or older, except “Should not be performed,” compared 12 diseases
